# Supplementary material for: Biometrics-protected optical communication enabled by deep learning–enhanced triboelectric/photonic synergistic interface
Source: Sci Adv. 2022 Jan 19;8(3):eabl9874. doi: 10.1126/sciadv.abl9874 (PMC8769542; doi:10.1126/sciadv.abl9874)
Supplement: Supplementary file 2 — Movies S1 to S5 [file sciadv.abl9874_movies_s1_to_s5.zip]

Archive with 5 entries (5 files):
- sciadv.abl9874_movie_s1.mp4
- sciadv.abl9874_movie_s2.mp4
- sciadv.abl9874_movie_s3.mp4
- sciadv.abl9874_movie_s4.mp4
- sciadv.abl9874_movie_s5.mp4
